# Supplementary material for: CtACO1 Overexpression Resulted in the Alteration of the Flavonoids Profile of Safflower
Source: Molecules. 2019 Mar 21;24(6):1128. doi: 10.3390/molecules24061128 (PMC6471848; doi:10.3390/molecules24061128)
Supplement: Supplementary file 1 [file molecules-24-01128-s001.zip]

Archive with 3 entries (3 files):
- Additional file/Additional file 1.jpg
- Additional file/Additional file 2.jpg
- Additional file/Table S1.doc
